# Supplementary material for: Reprogramming of the Hevea brasiliensis Epigenome and Transcriptome in Response to Cold Stress
Source: Front Plant Sci. 2022 Mar 21;13:831839. doi: 10.3389/fpls.2022.831839 (PMC8979024; doi:10.3389/fpls.2022.831839)
Supplement: Supplementary file 2 [file Table_2.XLSX]

## Sheet: DEG_DMR.annot
Table S7. GO analysis for DMR-related genes with known function.
Type	Gene id	gene_Start	gene_End	stand	Control_fpkm	Cold_fpkm	DGE_log2(FC)	DGE_Pvalue	DGE_FDR	DMR_relation	DMR_Start	DMR_End	Methylation_rate(cold)	Methylation_rate(control)	methl_log2(FC)	P-value	Description	KEGG_A_class	KEGG_B_class	Pathway	K_ID	GO_Component	GO_Function	GO_Process
CG	scaffold0001_3689496	3677818	3699722	+	130.3	42.84	-1.60481	1.4691e-221	4.13132e-219	Genebody	3684779	3685140	0.39	0.81	1.05445	2.68868e-05	LRR-RLK, partial [Vernicia fordii]	-	-	-	-	GO:0031224//intrinsic component of membrane;GO:0016020//membrane;GO:0044425//membrane part	GO:1901363//heterocyclic compound binding;GO:0032549//ribonucleoside binding;GO:0004713//protein tyrosine kinase activity;GO:0036094//small molecule binding;GO:0001883//purine nucleoside binding;GO:0016740//transferase activity;GO:0016773//phosphotransferase activity, alcohol group as acceptor;GO:0016301//kinase activity;GO:0097159//organic cyclic compound binding;GO:0016491//oxidoreductase activ…	GO:0036211//protein modification process;GO:0044260//cellular macromolecule metabolic process;GO:0044267//cellular protein metabolic process;GO:0019538//protein metabolic process;GO:0071704//organic substance metabolic process;GO:0006793//phosphorus metabolic process;GO:0006464//cellular protein modification process;GO:0043170//macromolecule metabolic process;GO:0044237//cellular metabolic proces…
CG	scaffold0002_4977501	4966299	4988704	-	0.06	0.64	3.41504	0.00636217	0.0175099	Genebody	4985740	4986132	0.42	0.89	1.08342	0.000102704	F3F9.11 [Arabidopsis thaliana]	Metabolism	Metabolism of other amino acids	ko00480//Glutathione metabolism	K00799	GO:0044464//cell part;GO:0005737//cytoplasm;GO:0044424//intracellular part;GO:0005623//cell;GO:0005622//intracellular;GO:0044444//cytoplasmic part	GO:0003824//catalytic activity;GO:0016829//lyase activity;GO:0016846//carbon-sulfur lyase activity	GO:0050896//response to stimulus;GO:0044699//single-organism process;GO:0071704//organic substance metabolic process;GO:0006950//response to stress;GO:0044763//single-organism cellular process;GO:0044710//single-organism metabolic process;GO:0008152//metabolic process;GO:0009056//catabolic process;GO:0009987//cellular process;GO:0044238//primary metabolic process;GO:0044237//cellular metabolic pr…
CG	scaffold0003_5521941	5520577	5523503	+	1.22	5.69	2.22155	1.66442e-14	1.93085e-13	Genebody	5521733	5522263	0.05	0.25	2.32193	1.76729e-98	PREDICTED: clathrin coat assembly protein AP180 [Jatropha curcas]	-	-	-	-	-	GO:0016798//hydrolase activity, acting on glycosyl bonds;GO:0003824//catalytic activity;GO:0016787//hydrolase activity	GO:0008152//metabolic process;GO:0071704//organic substance metabolic process;GO:0044238//primary metabolic process
CG	scaffold0005_16660	13750	18804	+	1.24	3.81	1.61945	8.64827e-07	4.83554e-06	Genebody	15531	15702	0.01	0.7	6.12928	8.70007e-08	PREDICTED: probable receptor-like protein kinase At5g18500 [Jatropha curcas]	-	-	-	-	-	GO:0001882//nucleoside binding;GO:0032549//ribonucleoside binding;GO:0097367//carbohydrate derivative binding;GO:0016740//transferase activity;GO:0001883//purine nucleoside binding;GO:0005488//binding;GO:1901363//heterocyclic compound binding;GO:0016301//kinase activity;GO:0004672//protein kinase activity;GO:0097159//organic cyclic compound binding;GO:0016772//transferase activity, transferring p…	GO:0043412//macromolecule modification;GO:0043170//macromolecule metabolic process;GO:0036211//protein modification process;GO:0006796//phosphate-containing compound metabolic process;GO:0019538//protein metabolic process;GO:0044260//cellular macromolecule metabolic process;GO:0006793//phosphorus metabolic process;GO:0008152//metabolic process;GO:0044237//cellular metabolic process;GO:0044238//pr…
CG	scaffold0005_3866425	3856379	3892606	-	57.99	15.45	-1.9082	9.06773e-126	1.20505e-123	Genebody	3872564	3872648	0.5	1	1	0.00103289	PREDICTED: regulatory protein NPR3 [Ricinus communis]	Environmental Information Processing	Signal transduction	ko04075//Plant hormone signal transduction	K14508	-	-	-
CG	scaffold0013_2352782	2345603	2359961	-	218.8	41.35	-2.40365	0	0	Genebody	2357727	2358453	0.31	0.77	1.31259	4.84245e-05	PREDICTED: protein LNK2-like [Prunus mume]	-	-	-	-	-	-	-
CG	scaffold0013_3162753	3140487	3185020	+	0.54	3.51	2.70044	1.10522e-13	1.1987e-12	Genebody	3144026	3144127	1	0.48	-1.05889	3.65919e-08	PREDICTED: leucine-rich repeat receptor-like serine/threonine-protein kinase BAM3 [Jatropha curcas]	-	-	-	-	GO:0044425//membrane part;GO:0016020//membrane;GO:0031224//intrinsic component of membrane	GO:0016301//kinase activity;GO:0016772//transferase activity, transferring phosphorus-containing groups;GO:0032550//purine ribonucleoside binding;GO:0005057//receptor signaling protein activity;GO:0016773//phosphotransferase activity, alcohol group as acceptor;GO:0004702//receptor signaling protein serine/threonine kinase activity;GO:0005488//binding;GO:0016740//transferase activity;GO:1901363//h…	GO:0044763//single-organism cellular process;GO:0001934//positive regulation of protein phosphorylation;GO:0042327//positive regulation of phosphorylation;GO:0031399//regulation of protein modification process;GO:0032147//activation of protein kinase activity;GO:0009893//positive regulation of metabolic process;GO:0050794//regulation of cellular process;GO:0010604//positive regulation of macromol…
CG	scaffold0013_3162753	3140487	3185020	+	0.54	3.51	2.70044	1.10522e-13	1.1987e-12	Downstream	3186433	3186672	0.35	0.79	1.1745	1.28498e-05	PREDICTED: leucine-rich repeat receptor-like serine/threonine-protein kinase BAM3 [Jatropha curcas]	-	-	-	-	GO:0044425//membrane part;GO:0016020//membrane;GO:0031224//intrinsic component of membrane	GO:0016301//kinase activity;GO:0016772//transferase activity, transferring phosphorus-containing groups;GO:0032550//purine ribonucleoside binding;GO:0005057//receptor signaling protein activity;GO:0016773//phosphotransferase activity, alcohol group as acceptor;GO:0004702//receptor signaling protein serine/threonine kinase activity;GO:0005488//binding;GO:0016740//transferase activity;GO:1901363//h…	GO:0044763//single-organism cellular process;GO:0001934//positive regulation of protein phosphorylation;GO:0042327//positive regulation of phosphorylation;GO:0031399//regulation of protein modification process;GO:0032147//activation of protein kinase activity;GO:0009893//positive regulation of metabolic process;GO:0050794//regulation of cellular process;GO:0010604//positive regulation of macromol…
CG	scaffold0014_3590752	3587506	3594047	+	7.06	39.6	2.48776	6.4444e-59	3.59244e-57	Genebody	3589441	3589643	0.3	0.82	1.45066	0.000119521	PREDICTED: chorismate mutase 1, chloroplastic [Jatropha curcas]	Metabolism	Amino acid metabolism;Global and Overview	ko01230//Biosynthesis of amino acids;ko00400//Phenylalanine, tyrosine and tryptophan biosynthesis	K01850	GO:0043227//membrane-bounded organelle;GO:0009536//plastid;GO:0043229//intracellular organelle;GO:0044464//cell part;GO:0005622//intracellular;GO:0044444//cytoplasmic part;GO:0043226//organelle;GO:0043231//intracellular membrane-bounded organelle;GO:0005737//cytoplasm;GO:0044424//intracellular part;GO:0005623//cell	GO:0016853//isomerase activity;GO:0016491//oxidoreductase activity;GO:0016209//antioxidant activity;GO:0016866//intramolecular transferase activity;GO:0003824//catalytic activity;GO:0004601//peroxidase activity;GO:0016684//oxidoreductase activity, acting on peroxide as acceptor	GO:0044281//small molecule metabolic process;GO:0071704//organic substance metabolic process;GO:0044763//single-organism cellular process;GO:0008652//cellular amino acid biosynthetic process;GO:0006807//nitrogen compound metabolic process;GO:0005996//monosaccharide metabolic process;GO:0044238//primary metabolic process;GO:1901564//organonitrogen compound metabolic process;GO:0044723//single-orga…
CG	scaffold0015_2263871	2259675	2265684	-	21.05	8.09	-1.37961	2.60841e-27	6.04077e-26	Upstream	2267594	2267708	0.36	0.77	1.09686	0.00298254	actin cross-linking protein [Medicago truncatula]	-	-	-	-	-	-	-
CG	scaffold0015_2857626	2854710	2860435	-	9.63	19.29	1.00225	4.85803e-09	3.51663e-08	Genebody	2856484	2856553	0.5	1	1	0.00043592	PREDICTED: probable inactive shikimate kinase like 2, chloroplastic [Ricinus communis]	-	-	-	-	GO:0009536//plastid;GO:0044424//intracellular part;GO:0044444//cytoplasmic part;GO:0005622//intracellular;GO:0005737//cytoplasm;GO:0043226//organelle;GO:0044464//cell part;GO:0043231//intracellular membrane-bounded organelle;GO:0043227//membrane-bounded organelle;GO:0005623//cell;GO:0043229//intracellular organelle	-	GO:0019219//regulation of nucleobase-containing compound metabolic process;GO:0016043//cellular component organization;GO:1903506//regulation of nucleic acid-templated transcription;GO:0070271//protein complex biogenesis;GO:0016053//organic acid biosynthetic process;GO:0044710//single-organism metabolic process;GO:0019637//organophosphate metabolic process;GO:0008610//lipid biosynthetic process;G…
CG	scaffold0016_1534578	1532001	1537155	+	33.95	142.04	2.06481	1.0379e-202	2.59443e-200	Genebody	1536210	1537019	0.08	0.61	2.93074	4.60294e-10	PREDICTED: protein LUTEIN DEFICIENT 5, chloroplastic isoform X2 [Jatropha curcas]	Metabolism	Metabolism of terpenoids and polyketides	ko00906//Carotenoid biosynthesis	K15747	-	GO:0046914//transition metal ion binding;GO:0046906//tetrapyrrole binding;GO:0016712//oxidoreductase activity, acting on paired donors, with incorporation or reduction of molecular oxygen, reduced flavin or flavoprotein as one donor, and incorporation of one atom of oxygen;GO:0097159//organic cyclic compound binding;GO:0016491//oxidoreductase activity;GO:0003824//catalytic activity;GO:0004497//mo…	GO:0044699//single-organism process;GO:0008152//metabolic process;GO:0044710//single-organism metabolic process
CG	scaffold0016_2773665	2771573	2775757	-	2.16	6.39	1.56478	0.000630739	0.0021939	Genebody	2771870	2772316	0.3	0.87	1.53605	2.66207e-10	PREDICTED: phosphoglycerate mutase-like [Jatropha curcas]	Metabolism	Amino acid metabolism;Global and Overview;Carbohydrate metabolism	ko01200//Carbon metabolism;ko01230//Biosynthesis of amino acids;ko00010//Glycolysis / Gluconeogenesis;ko00260//Glycine, serine and threonine metabolism	K01834	-	GO:0016853//isomerase activity;GO:0016866//intramolecular transferase activity;GO:0003824//catalytic activity;GO:0016868//intramolecular transferase activity, phosphotransferases	GO:0019752//carboxylic acid metabolic process;GO:0008152//metabolic process;GO:0032787//monocarboxylic acid metabolic process;GO:0043436//oxoacid metabolic process;GO:0044281//small molecule metabolic process;GO:0071704//organic substance metabolic process;GO:0006082//organic acid metabolic process;GO:0044710//single-organism metabolic process;GO:0009987//cellular process;GO:0006090//pyruvate met…
CG	scaffold0016_3221856	3221090	3222918	+	1.91	5.3	1.47242	2.62442e-06	1.37216e-05	Downstream	3224217	3224477	0.45	1	1.152	3.3377e-08	S-adenosyl-L-methionine-dependent methyltransferases superfamily protein [Theobroma cacao]	-	-	-	-	-	GO:0016740//transferase activity;GO:0003824//catalytic activity;GO:0016741//transferase activity, transferring one-carbon groups	GO:0008152//metabolic process
CG	scaffold0019_907604	906567	908552	-	10.14	0.29	-5.12786	1.70836e-19	2.73268e-18	Genebody	906581	906754	0.46	1	1.12029	3.69781e-05	PREDICTED: nudix hydrolase 2-like [Jatropha curcas]	-	-	-	-	-	GO:0003824//catalytic activity	-
CG	scaffold0024_3470051	3468799	3471303	+	33.37	77.86	1.22233	2.23619e-48	9.93386e-47	Downstream	3473058	3473351	0.44	1	1.18442	8.45064e-06	PREDICTED: protein TIC 55, chloroplastic [Jatropha curcas]	-	-	-	-	GO:0009528//plastid inner membrane;GO:0042170//plastid membrane;GO:0031967//organelle envelope;GO:0005623//cell;GO:0044422//organelle part;GO:0005737//cytoplasm;GO:0031975//envelope;GO:0043231//intracellular membrane-bounded organelle;GO:0031090//organelle membrane;GO:0005622//intracellular;GO:0019866//organelle inner membrane;GO:0043227//membrane-bounded organelle;GO:0031224//intrinsic component…	GO:0016709//oxidoreductase activity, acting on paired donors, with incorporation or reduction of molecular oxygen, NAD(P)H as one donor, and incorporation of one atom of oxygen;GO:0016703//oxidoreductase activity, acting on single donors with incorporation of molecular oxygen, incorporation of one atom of oxygen (internal monooxygenases or internal mixed function oxidases);GO:0005488//binding;GO:…	GO:0015031//protein transport;GO:0051179//localization;GO:0006886//intracellular protein transport;GO:1902582//single-organism intracellular transport;GO:0070727//cellular macromolecule localization;GO:0006810//transport;GO:0046907//intracellular transport;GO:0033036//macromolecule localization;GO:0044699//single-organism process;GO:0051649//establishment of localization in cell;GO:0034613//cellu…
CG	scaffold0025_2217740	2215125	2220355	-	5.03	1.92	-1.38945	3.67389e-08	2.4228e-07	Genebody	2217286	2217921	0.39	0.87	1.15754	1.9828e-05	PREDICTED: protein kinase and PP2C-like domain-containing protein [Jatropha curcas]	-	-	-	-	-	GO:0016301//kinase activity;GO:0016740//transferase activity;GO:0097367//carbohydrate derivative binding;GO:0004672//protein kinase activity;GO:0043167//ion binding;GO:0036094//small molecule binding;GO:0004674//protein serine/threonine kinase activity;GO:0097159//organic cyclic compound binding;GO:0016773//phosphotransferase activity, alcohol group as acceptor;GO:0042578//phosphoric ester hydrol…	GO:0048522//positive regulation of cellular process;GO:0001934//positive regulation of protein phosphorylation;GO:0050794//regulation of cellular process;GO:0045860//positive regulation of protein kinase activity;GO:0045859//regulation of protein kinase activity;GO:0051716//cellular response to stimulus;GO:0009893//positive regulation of metabolic process;GO:0032270//positive regulation of cellul…
CG	scaffold0026_2034816	2022853	2046780	+	14.57	39.6	1.4425	3.94875e-35	1.2063e-33	Genebody	2041063	2041156	0.4	0.96	1.26303	0.000107809	PREDICTED: 15-cis-phytoene desaturase, chloroplastic/chromoplastic [Jatropha curcas]	Metabolism	Metabolism of terpenoids and polyketides	ko00906//Carotenoid biosynthesis	K02293	GO:0044444//cytoplasmic part;GO:0044446//intracellular organelle part;GO:0009579//thylakoid;GO:0044422//organelle part;GO:0043229//intracellular organelle;GO:0009526//plastid envelope;GO:0044435//plastid part;GO:0043226//organelle;GO:0031976//plastid thylakoid;GO:0043227//membrane-bounded organelle;GO:0044424//intracellular part;GO:0031984//organelle subcompartment;GO:0005622//intracellular;GO:00…	GO:0003824//catalytic activity;GO:0016627//oxidoreductase activity, acting on the CH-CH group of donors;GO:0016491//oxidoreductase activity;GO:0016705//oxidoreductase activity, acting on paired donors, with incorporation or reduction of molecular oxygen	GO:0008610//lipid biosynthetic process;GO:0019538//protein metabolic process;GO:0043412//macromolecule modification;GO:1901576//organic substance biosynthetic process;GO:0016310//phosphorylation;GO:0006796//phosphate-containing compound metabolic process;GO:0006720//isoprenoid metabolic process;GO:0065007//biological regulation;GO:0071704//organic substance metabolic process;GO:0016109//tetraterp…
CG	scaffold0026_531676	530646	532867	+	1.13	2.66	1.2351	0.0066671	0.0182483	Upstream	530576	531274	0.34	0.75	1.14136	3.78556e-185	PREDICTED: NAC domain-containing protein 69 [Ricinus communis]	-	-	-	-	-	-	-
CG	scaffold0026_531676	530646	532867	+	1.13	2.66	1.2351	0.0066671	0.0182483	Genebody	530576	531274	0.34	0.75	1.14136	3.78556e-185	PREDICTED: NAC domain-containing protein 69 [Ricinus communis]	-	-	-	-	-	-	-
CG	scaffold0026_811532	811075	811990	-	17.66	6.77	-1.38326	5.68109e-09	4.09174e-08	Downstream	810109	810790	0.51	0.03	-4.08746	6.83336e-115	PREDICTED: histone-lysine N-methyltransferase SETD1B-A-like [Ziziphus jujuba]	-	-	-	-	-	-	-
CG	scaffold0028_1211529	1210779	1212279	+	0.001	1.35	10.3987	0.0156414	0.0384156	Upstream	1208950	1209063	0.5	1	1	8.61154e-05	PREDICTED: twinkle homolog protein, chloroplastic/mitochondrial [Ricinus communis]	-	-	-	-	-	GO:0017111//nucleoside-triphosphatase activity;GO:0097159//organic cyclic compound binding;GO:0016818//hydrolase activity, acting on acid anhydrides, in phosphorus-containing anhydrides;GO:0016787//hydrolase activity;GO:0016817//hydrolase activity, acting on acid anhydrides;GO:0003678//DNA helicase activity;GO:0004386//helicase activity;GO:0005488//binding;GO:1901363//heterocyclic compound bindin…	GO:0009987//cellular process
CG	scaffold0029_3034194	3033493	3034834	-	2.22	4.92	1.1481	0.00131935	0.00426899	Downstream	3031991	3032206	0.43	0.89	1.04947	2.31481e-05	PREDICTED: cell wall / vacuolar inhibitor of fructosidase 2 [Ricinus communis]	-	-	-	-	-	GO:0030234//enzyme regulator activity;GO:0098772//molecular function regulator;GO:0016787//hydrolase activity;GO:0003824//catalytic activity;GO:0016788//hydrolase activity, acting on ester bonds;GO:0052689//carboxylic ester hydrolase activity	GO:0065007//biological regulation;GO:0050789//regulation of biological process;GO:0019222//regulation of metabolic process;GO:0009892//negative regulation of metabolic process;GO:0048519//negative regulation of biological process
CHG	scaffold0005_3866425	3856379	3892606	-	57.99	15.45	-1.9082	9.06773e-126	1.20505e-123	Genebody	3872942	3873101	0.4	0.95	1.24793	7.10563e-05	PREDICTED: regulatory protein NPR3 [Ricinus communis]	Environmental Information Processing	Signal transduction	ko04075//Plant hormone signal transduction	K14508	-	-	-
CHG	scaffold0008_4025476	4023645	4027308	+	11.57	5.73	-1.01378	1.41668e-09	1.08406e-08	Genebody	4024017	4024151	0.49	0.23	-1.09115	1.04382e-05	PREDICTED: G-type lectin S-receptor-like serine/threonine-protein kinase RKS1 [Jatropha curcas]	-	-	-	-	-	GO:0097159//organic cyclic compound binding;GO:0016773//phosphotransferase activity, alcohol group as acceptor;GO:0004672//protein kinase activity;GO:0016772//transferase activity, transferring phosphorus-containing groups;GO:0036094//small molecule binding;GO:0016301//kinase activity;GO:0003824//catalytic activity;GO:1901363//heterocyclic compound binding;GO:0005488//binding;GO:0016740//transfer…	GO:0009987//cellular process
CHG	scaffold0013_3162753	3140487	3185020	+	0.54	3.51	2.70044	1.10522e-13	1.1987e-12	Genebody	3152502	3152886	0.33	0.74	1.16506	1.61071e-05	PREDICTED: leucine-rich repeat receptor-like serine/threonine-protein kinase BAM3 [Jatropha curcas]	-	-	-	-	GO:0044425//membrane part;GO:0016020//membrane;GO:0031224//intrinsic component of membrane	GO:0016301//kinase activity;GO:0016772//transferase activity, transferring phosphorus-containing groups;GO:0032550//purine ribonucleoside binding;GO:0005057//receptor signaling protein activity;GO:0016773//phosphotransferase activity, alcohol group as acceptor;GO:0004702//receptor signaling protein serine/threonine kinase activity;GO:0005488//binding;GO:0016740//transferase activity;GO:1901363//h…	GO:0044763//single-organism cellular process;GO:0001934//positive regulation of protein phosphorylation;GO:0042327//positive regulation of phosphorylation;GO:0031399//regulation of protein modification process;GO:0032147//activation of protein kinase activity;GO:0009893//positive regulation of metabolic process;GO:0050794//regulation of cellular process;GO:0010604//positive regulation of macromol…
CHG	scaffold0013_317800	316573	319027	-	6.4	2.68	-1.25584	0.0055707	0.0155297	Genebody	318321	318380	0.5	1	1	7.16698e-06	RING zinc finger family protein [Populus trichocarpa]	-	-	-	-	-	GO:0043169//cation binding;GO:0005488//binding;GO:0046872//metal ion binding;GO:0043167//ion binding;GO:0046914//transition metal ion binding	GO:0007154//cell communication;GO:0050896//response to stimulus;GO:0051716//cellular response to stimulus;GO:0044763//single-organism cellular process;GO:0007165//signal transduction;GO:0044700//single organism signaling;GO:0050789//regulation of biological process;GO:0009987//cellular process;GO:0065007//biological regulation;GO:0044699//single-organism process;GO:0050794//regulation of cellular…
CHH	scaffold0003_5676362	5675370	5677428	+	0.77	3.96	2.36257	3.77718e-08	2.48415e-07	Upstream	5675037	5675090	0.26	0.01	-4.70044	1.52658e-06	myb family transcription factor family protein [Populus trichocarpa]	-	-	-	-	-	GO:0003676//nucleic acid binding;GO:0005488//binding;GO:0097159//organic cyclic compound binding;GO:1901363//heterocyclic compound binding	-
CHH	scaffold0013_1763463	1758302	1783442	-	0.55	4.14	2.91213	1.18712e-14	1.39357e-13	Genebody	1760317	1760385	0.38	0.01	-5.24793	2.27759e-05	PREDICTED: ent-kaur-16-ene synthase, chloroplastic [Ricinus communis]	Metabolism	Metabolism of terpenoids and polyketides	ko00904//Diterpenoid biosynthesis	K04121	-	GO:0043167//ion binding;GO:0016835//carbon-oxygen lyase activity;GO:0003824//catalytic activity;GO:0016838//carbon-oxygen lyase activity, acting on phosphates;GO:0005488//binding;GO:0043169//cation binding;GO:0016829//lyase activity;GO:0046872//metal ion binding;GO:0010333//terpene synthase activity	-
CHH	scaffold0013_3162753	3140487	3185020	+	0.54	3.51	2.70044	1.10522e-13	1.1987e-12	Genebody	3152751	3152837	0.05	0.61	3.60881	2.85126e-19	PREDICTED: leucine-rich repeat receptor-like serine/threonine-protein kinase BAM3 [Jatropha curcas]	-	-	-	-	GO:0044425//membrane part;GO:0016020//membrane;GO:0031224//intrinsic component of membrane	GO:0016301//kinase activity;GO:0016772//transferase activity, transferring phosphorus-containing groups;GO:0032550//purine ribonucleoside binding;GO:0005057//receptor signaling protein activity;GO:0016773//phosphotransferase activity, alcohol group as acceptor;GO:0004702//receptor signaling protein serine/threonine kinase activity;GO:0005488//binding;GO:0016740//transferase activity;GO:1901363//h…	GO:0044763//single-organism cellular process;GO:0001934//positive regulation of protein phosphorylation;GO:0042327//positive regulation of phosphorylation;GO:0031399//regulation of protein modification process;GO:0032147//activation of protein kinase activity;GO:0009893//positive regulation of metabolic process;GO:0050794//regulation of cellular process;GO:0010604//positive regulation of macromol…
CHH	scaffold0015_2263871	2259675	2265684	-	21.05	8.09	-1.37961	2.60841e-27	6.04077e-26	Downstream	2259433	2259501	0.93	0.43	-1.11289	2.47346e-05	actin cross-linking protein [Medicago truncatula]	-	-	-	-	-	-	-
CHH	scaffold0018_745649	744645	746654	-	0.29	1.13	1.9622	0.0192663	0.0461103	Downstream	743166	743236	0.71	0.31	-1.19555	2.54562e-06	PREDICTED: L-gulonolactone oxidase 3 [Ricinus communis]	-	-	-	-	-	GO:1901363//heterocyclic compound binding;GO:0005488//binding;GO:0016899//oxidoreductase activity, acting on the CH-OH group of donors, oxygen as acceptor;GO:0016614//oxidoreductase activity, acting on CH-OH group of donors;GO:0000166//nucleotide binding;GO:0016616//oxidoreductase activity, acting on the CH-OH group of donors, NAD or NADP as acceptor;GO:0036094//small molecule binding;GO:0003824/…	GO:0044237//cellular metabolic process;GO:0005975//carbohydrate metabolic process;GO:0019752//carboxylic acid metabolic process;GO:0044699//single-organism process;GO:0044238//primary metabolic process;GO:0044723//single-organism carbohydrate metabolic process;GO:0008152//metabolic process;GO:0006767//water-soluble vitamin metabolic process;GO:0009987//cellular process;GO:0071704//organic substan…
CHH	scaffold0026_3073408	3071471	3083030	-	0.05	1.13	4.49825	2.11617e-05	9.64556e-05	Downstream	3070142	3070193	0.5	0.01	-5.64386	7.76292e-05	PREDICTED: phosphate transporter PHO1 homolog 3 [Jatropha curcas]	-	-	-	-	GO:0016020//membrane;GO:0044425//membrane part;GO:0031224//intrinsic component of membrane	-	-
CHH	scaffold0026_702761	690633	698830	-	125.7	56.66	-1.14958	4.77741e-100	4.86955e-98	Genebody	692878	692934	0.5	0.09	-2.47393	1.25236e-06	PREDICTED: two-component response regulator-like APRR3 isoform X1 [Jatropha curcas]	Organismal Systems	Environmental adaptation	ko04712//Circadian rhythm - plant	K12130	-	-	GO:0023052//signaling;GO:0050896//response to stimulus;GO:0044699//single-organism process;GO:0050794//regulation of cellular process;GO:0035556//intracellular signal transduction;GO:0051716//cellular response to stimulus;GO:0044763//single-organism cellular process;GO:0044700//single organism signaling;GO:0007154//cell communication;GO:0007165//signal transduction;GO:0050789//regulation of biolo…
CHH	scaffold0029_3034194	3033493	3034834	-	2.22	4.92	1.1481	0.00131935	0.00426899	Downstream	3032706	3032746	0.33	0.75	1.18442	1.32358e-05	PREDICTED: cell wall / vacuolar inhibitor of fructosidase 2 [Ricinus communis]	-	-	-	-	-	GO:0030234//enzyme regulator activity;GO:0098772//molecular function regulator;GO:0016787//hydrolase activity;GO:0003824//catalytic activity;GO:0016788//hydrolase activity, acting on ester bonds;GO:0052689//carboxylic ester hydrolase activity	GO:0065007//biological regulation;GO:0050789//regulation of biological process;GO:0019222//regulation of metabolic process;GO:0009892//negative regulation of metabolic process;GO:0048519//negative regulation of biological process
